# Supplementary material for: Effects of Whole-Body, Local, and Modality-Specific Vibration Therapy on Gait in Parkinson’s Disease: A Systematic Review and Meta-Analysis
Source: Biomedicines. 2025 Oct 14;13(10):2505. doi: 10.3390/biomedicines13102505 (PMC12561307; doi:10.3390/biomedicines13102505)
Supplement: Supplementary file 1 [file biomedicines-13-02505-s001.zip]

Archive with 1 entries (1 files):
- biomedicines-3865219-supplementary.pdf
